# Supplementary material for: Begoniapseudoedulis, a new species in Begoniasect.Platycentrum (Begoniaceae) from southern Guangxi of China
Source: PhytoKeys. 2021 Oct 1;182:113–24. doi: 10.3897/phytokeys.182.69074 (PMC8516824; doi:10.3897/phytokeys.182.69074)
Supplement: XML Treatment for Begonia pseudoedulis [file phytokeys.182.69074-treatment1.xml]

<!DOCTYPE tp:taxon-treatment
  PUBLIC "-//TaxonX//DTD Taxonomic Treatment Publishing DTD v0 20100105//EN" "tax-treatment-NSO.dtd">
<tp:taxon-treatment xmlns:tp="http://www.plazi.org/taxpub"><tp:treatment-meta><kwd-group><label>Taxon classification</label><kwd><named-content xmlns:xlink="http://www.w3.org/1999/xlink" content-type="kingdom">Plantae</named-content></kwd><kwd><named-content xmlns:xlink="http://www.w3.org/1999/xlink" content-type="order">Cucurbitales</named-content></kwd><kwd><named-content xmlns:xlink="http://www.w3.org/1999/xlink" content-type="family">Begoniaceae</named-content></kwd></kwd-group><mixed-citation publication-type="journal"><person-group><name><surname>Feng</surname><given-names>Xin-Xin</given-names></name><name><surname>Xiao*</surname><given-names>Yan</given-names></name><name><surname>Liu</surname><given-names>Zhi-Xian</given-names></name><name><surname>Li</surname><given-names>Ren-Kun</given-names></name><name><surname>Wei</surname><given-names>Dan</given-names></name><name><surname>Tian</surname><given-names>Dai-Ke</given-names></name></person-group><article-title><italic><tp:taxon-name><tp:taxon-name-part taxon-name-part-type="genus" reg="Begonia">Begonia</tp:taxon-name-part><tp:taxon-name-part taxon-name-part-type="species" reg="pseudoedulis">pseudoedulis</tp:taxon-name-part></tp:taxon-name></italic>, a new species in <tp:taxon-name><tp:taxon-name-part taxon-name-part-type="genus" reg="Begonia">Begonia</tp:taxon-name-part><tp:taxon-name-part taxon-name-part-type="infraspecific-rank">sect.</tp:taxon-name-part><tp:taxon-name-part taxon-name-part-type="section" reg="Platycentrum">Platycentrum</tp:taxon-name-part></tp:taxon-name> (<tp:taxon-name><tp:taxon-name-part taxon-name-part-type="family">Begoniaceae</tp:taxon-name-part></tp:taxon-name>) from southern Guangxi of China</article-title><source>PhytoKeys</source><day>01</day><month>10</month><year>2021</year><volume>182</volume><fpage>113</fpage><lpage>124</lpage><pub-id pub-id-type="doi">10.3897/phytokeys.182.69074</pub-id></mixed-citation></tp:treatment-meta><tp:nomenclature><tp:taxon-name>
            <object-id xmlns:xlink="http://www.w3.org/1999/xlink" content-type="arpha" xlink:type="simple">33EBF696-7D38-56CA-A1E3-38664EBF7871</object-id>
            <tp:taxon-name-part taxon-name-part-type="genus" reg="Begonia">Begonia</tp:taxon-name-part>
            <tp:taxon-name-part taxon-name-part-type="species" reg="pseudoedulis">pseudoedulis</tp:taxon-name-part>
            <object-id xmlns:xlink="http://www.w3.org/1999/xlink" content-type="ipni" xlink:type="simple">urn:lsid:ipni.org:names:77220007-1</object-id>
          </tp:taxon-name><tp:taxon-authority>D.K.Tian, X.X.Feng &amp; R.K.Li</tp:taxon-authority><tp:taxon-status xmlns:xlink="http://www.w3.org/1999/xlink" xlink:type="simple">sp. nov.</tp:taxon-status><xref ref-type="fig" rid="F1">Figs 1</xref><xref ref-type="fig" rid="F2">, 2</xref><xref ref-type="fig" rid="F3">, 3 Chinese name: 假食用秋海棠</xref></tp:nomenclature><tp:treatment-sec sec-type="material" id="SECID0EV4AG"><title>Type.</title><p><bold>China</bold> Guangxi, Shangsi County (上思县), Shiwanshan (十万山), <named-content xmlns:xlink="http://www.w3.org/1999/xlink" content-type="dwc:verbatimCoordinates" xlink:type="simple"><named-content content-type="geo-json" specific-use="{&#34;type&#34;:&#34;Point&#34;,&#34;coordinates&#34;:[108.280569,21.967975]}" id="NCID0EA5AG" xlink:type="simple">21°58'4.71"N, 108°16'50.05"E</named-content></named-content> (Fig. <xref ref-type="fig" rid="F4">4</xref>), 163 m alt., near a stream under the broad leaf forest, at late period flowering, October 2020, <italic>X. X. Feng</italic>, <italic>Z. X. Liu</italic>, <italic>&amp; R.K. Li</italic>, <italic>FXX201001</italic> (<bold><italic>holotype</italic></bold>: CSH0185896, <named-content xmlns:xlink="http://www.w3.org/1999/xlink" content-type="dwc:institutional_code" xlink:type="simple">CSH</named-content>!; <bold><italic>isotypes</italic></bold>: <named-content xmlns:xlink="http://www.w3.org/1999/xlink" content-type="dwc:institutional_code" xlink:type="simple">CSH</named-content>! &amp; <named-content xmlns:xlink="http://www.w3.org/1999/xlink" content-type="dwc:institutional_code" xlink:type="simple">SYS</named-content>!).</p></tp:treatment-sec><tp:treatment-sec sec-type="diagnosis" id="SECID0EG6AG"><title>Diagnosis.</title><p>The new species shows high resemblance to both <italic><tp:taxon-name><tp:taxon-name-part taxon-name-part-type="genus" reg="Begonia">B.</tp:taxon-name-part><tp:taxon-name-part taxon-name-part-type="species" reg="edulis">edulis</tp:taxon-name-part></tp:taxon-name></italic> and <italic><tp:taxon-name><tp:taxon-name-part taxon-name-part-type="genus" reg="Begonia">B.</tp:taxon-name-part><tp:taxon-name-part taxon-name-part-type="species" reg="dielsiana">dielsiana</tp:taxon-name-part></tp:taxon-name></italic> from the same section (sect. <tp:taxon-name><tp:taxon-name-part taxon-name-part-type="genus" reg="Begonia"/><tp:taxon-name-part taxon-name-part-type="section" reg="Platycentrum">Platycentrum</tp:taxon-name-part></tp:taxon-name>) in their stout and creeping rhizome, erect stem at anthesis, asymmetric ovate and chartaceous leaf blade, palmate venation, dichasial cyme, four tepals of staminate flowers, unequally 3-winged capsules. However, it differs from the latter two mainly by its shorter (vs. taller) plants, variation (variegated more than pure green vs. green or dark-green for <italic><tp:taxon-name><tp:taxon-name-part taxon-name-part-type="genus" reg="Begonia">B.</tp:taxon-name-part><tp:taxon-name-part taxon-name-part-type="species" reg="edulis">edulis</tp:taxon-name-part></tp:taxon-name></italic> and pure green for <italic><tp:taxon-name><tp:taxon-name-part taxon-name-part-type="genus" reg="Begonia">B.</tp:taxon-name-part><tp:taxon-name-part taxon-name-part-type="species" reg="dielsiana">dielsiana</tp:taxon-name-part></tp:taxon-name></italic>) in leaf color, hairy (vs. glabrous or nearly so) petioles and red hairs (vs. glabrous or nearly so) on abaxial surface of outer tepals, stable five (vs. usually five and rarely six for <italic><tp:taxon-name><tp:taxon-name-part taxon-name-part-type="genus" reg="Begonia">B.</tp:taxon-name-part><tp:taxon-name-part taxon-name-part-type="species" reg="edulis">edulis</tp:taxon-name-part></tp:taxon-name></italic>, and more six than five for <italic><tp:taxon-name><tp:taxon-name-part taxon-name-part-type="genus" reg="Begonia">B.</tp:taxon-name-part><tp:taxon-name-part taxon-name-part-type="species" reg="dielsiana">dielsiana</tp:taxon-name-part></tp:taxon-name></italic>) tepals of pistillate flowers.</p><fig id="F1" position="float" orientation="portrait"><object-id xmlns:xlink="http://www.w3.org/1999/xlink" content-type="doi" xlink:type="simple">10.3897/phytokeys.182.69074.figure1</object-id><object-id xmlns:xlink="http://www.w3.org/1999/xlink" content-type="arpha" xlink:type="simple">AC96721E-D0D8-59A4-A398-2B286812EE11</object-id><label>Figure 1.</label><caption><p><italic><tp:taxon-name><tp:taxon-name-part taxon-name-part-type="genus" reg="Begonia">Begonia</tp:taxon-name-part><tp:taxon-name-part taxon-name-part-type="species" reg="pseudoedulis">pseudoedulis</tp:taxon-name-part></tp:taxon-name></italic><bold>A</bold> habitat <bold>B</bold> adaxial leaf blade <bold>C</bold> abaxial leaf blade <bold>D, E</bold> inflorescences <bold>F</bold> staminate flower (abaxial) <bold>G</bold> staminate flower (adaxial) <bold>H</bold> stamen <bold>I</bold> pistillate flower (adaxial) <bold>J</bold> pistillate flower (abaxial) <bold>K</bold> ovary and stigma <bold>L</bold> cross section of ovary <bold>M</bold> capsule (Illustration drawn by Yunxiao Liu).</p></caption><graphic xmlns:xlink="http://www.w3.org/1999/xlink" xlink:href="phytokeys-182-113-g001.jpg" position="float" orientation="portrait" xlink:type="simple" id="oo_593703.jpg"><uri content-type="original_file" xlink:type="simple">https://binary.pensoft.net/fig/593703</uri></graphic></fig></tp:treatment-sec><tp:treatment-sec sec-type="description" id="SECID0EZDBG"><title>Description.</title><p>Perennial evergreen herb, monoecious, 30–50 cm tall. <bold>Rhizome</bold> stout and creeping, ca. 10–12 cm long and 10–15 mm in diameter, internodes obvious and crowded; erect stem only at anthesis, usually reddish-brownish, rarely green, sparsely pilose. <bold>Stipules</bold> membranous, triangular, reddish or green, glabrous. <bold>Leaves</bold> 6–8 basal and 2–3 aerial, petiole pale- to reddish-green, 18–50 cm long, 5–10 mm thick, densely red pilose, 3–5 mm long at young stage and then sparsely short reddish-brownish or gray hairs in mature; leave blade variable in shape and coloration, usually widely ovate, 12–23 × 9–22 cm, adaxially dark-green along main veins or evenly green, rarely white spotted, puberulent, abaxially purple-red along veins or evenly green, subglabrous except main veins, base strongly oblique-cordate, margin triangularly denticulate to shallowly lobed, apex caudate. Venation palmate, primary veins 7–8, adaxially slightly concave, abaxially convex. <bold>Inflorescences</bold> arising from erect stem at anthesis, dichasial cymes branching only once, peduncle 16–23 cm long, red short strigose, flowers unisexual, 5–8 flowers per inflorescence; bracts membranous, oblong triangular to widely ovate, reddish-brownish, 8–15 × 4–8 mm, glabrous. <bold>Staminate flower</bold>: pedicels pink, 2.0–2.5 cm long, hairy nearly same as peduncles; tepals 4, white or nearly so, outer 2 broadly ovate, 18–23 × 17–22 mm, middle part thicker, adaxially concave, abaxially convex, red short strigose, veins distinct, apex obtuse, margin entire; inner 2 nearly obovate, ca. 18 × 14 mm, glabrous; androecium spheroid, ca. 11 mm across; stamens numerous, ca. 4–5 mm long; filaments fused at base, anthers yellow, clavate, base cuneate, ca. 2 mm long. <bold>Pistillate flower</bold>: pedicels pink, 2.0–2.5 cm long, hairy nearly same as peduncles; tepals 5, white or nearly so, irregularly suborbicular, fan-shaped or broadly ovate, sub-equal, 16–19 × 15–17 mm, abaxially sparsely red short strigose, apex obtuse; ovary yellowish-green, trigonous-ellipsoid, 12–14 × 8–9 mm (wings excluded), red hispidulous; 2-loculed, placentation axile, placentae bifid per locule; styles 2, fused at base, yellow, ca. 7–9 mm long; stigma U-shaped, spirally twisted. <bold>Capsules</bold> nodding, trigonous-ellipsoid, ca. 18 × 8–10 mm (wings excluded), yellowish-green, red hispidulous; wings 3, unequal, abaxial wing semicircle-shaped or rectangular, ca. 15 mm long; lateral wings narrow, 3–4 mm long.</p><fig id="F2" position="float" orientation="portrait"><object-id xmlns:xlink="http://www.w3.org/1999/xlink" content-type="doi" xlink:type="simple">10.3897/phytokeys.182.69074.figure2</object-id><object-id xmlns:xlink="http://www.w3.org/1999/xlink" content-type="arpha" xlink:type="simple">4FB509D9-88EA-5AFC-A4F8-AD631A1A6E3A</object-id><label>Figure 2.</label><caption><p>Habitat and morphology of <italic><tp:taxon-name><tp:taxon-name-part taxon-name-part-type="genus" reg="Begonia">Begonia</tp:taxon-name-part><tp:taxon-name-part taxon-name-part-type="species" reg="pseudoedulis">pseudoedulis</tp:taxon-name-part></tp:taxon-name></italic><bold>A</bold> habitat <bold>B</bold> creeping rhizome <bold>C</bold> stipule <bold>D</bold> petiole showing hairs <bold>E</bold> mature leaf blade (adaxial) <bold>F</bold> juvenile leaf blade (adaxial) <bold>G, H</bold> mature leaf blade (abaxial) <bold>I</bold> inflorescence <bold>J</bold> bracts <bold>K</bold> erect stem at anthesis <bold>L</bold> front view of staminate flower <bold>M</bold> back view of staminate flower <bold>N</bold> stamens <bold>O</bold> front view of pistillate flower <bold>P</bold> back view of pistillate flower <bold>Q</bold> ovary with styles and stigmas <bold>R</bold> cross section of ovary <bold>S, T</bold> Immature capsule (different views) <bold>U</bold> dry capsule showing abaxial wing <bold>V</bold> dry capsule showing lateral wings.</p></caption><graphic xmlns:xlink="http://www.w3.org/1999/xlink" xlink:href="phytokeys-182-113-g002.jpg" position="float" orientation="portrait" xlink:type="simple" id="oo_593704.jpg"><uri content-type="original_file" xlink:type="simple">https://binary.pensoft.net/fig/593704</uri></graphic></fig></tp:treatment-sec><tp:treatment-sec sec-type="material" id="SECID0EWGBG"><title>Additional specimens examined.</title><p><bold>China Guangxi</bold>: Fangchenggang District (防城港区), Dongzhong Town (峒中镇), Nameng Village (那蒙村), roadside of S325, near stream under bamboo forest, <named-content xmlns:xlink="http://www.w3.org/1999/xlink" content-type="dwc:verbatimCoordinates" xlink:type="simple"><named-content content-type="geo-json" specific-use="{&#34;type&#34;:&#34;Point&#34;,&#34;coordinates&#34;:[107.596919,21.642397]}" id="NCID0EBHBG" xlink:type="simple">21°38'32.63"N, 107°35'48.91"E</named-content></named-content>, elev. 380 m, 1 April 2015, <italic>Dai-Ke Tian, Li-Zhi Tian, TDK2423</italic> (<named-content xmlns:xlink="http://www.w3.org/1999/xlink" content-type="dwc:institutional_code" xlink:type="simple">CSH</named-content>!); Dongzhong Town (峒中镇), Dakeng Village (大坑村), Maan’ao (马鞍坳), <named-content xmlns:xlink="http://www.w3.org/1999/xlink" content-type="dwc:verbatimCoordinates" xlink:type="simple"><named-content content-type="geo-json" specific-use="{&#34;type&#34;:&#34;Point&#34;,&#34;coordinates&#34;:[107.659556,21.640367]}" id="NCID0EQHBG" xlink:type="simple">21°38'25.32"N, 107°39'34.40"E</named-content></named-content>, elev. 650 m; Wuming County (武鸣县), Liangjiang Town (两江镇), Daming Mountain Nature Reserve (大明山保护区), <named-content xmlns:xlink="http://www.w3.org/1999/xlink" content-type="dwc:verbatimCoordinates" xlink:type="simple"><named-content content-type="geo-json" specific-use="{&#34;type&#34;:&#34;Point&#34;,&#34;coordinates&#34;:[108.459722,23.427222]}" id="NCID0EYHBG" xlink:type="simple">23°25'38"N, 108°27'35"E</named-content></named-content>, elev. 550 m, <italic>Dai-Ke Tian, Yan Xiao, Yi Tong &amp; Li-Zhi Tian, TDK3008</italic> (<named-content xmlns:xlink="http://www.w3.org/1999/xlink" content-type="dwc:institutional_code" xlink:type="simple">CSH</named-content>!); Wunming County, Liangjiang Town, <named-content xmlns:xlink="http://www.w3.org/1999/xlink" content-type="dwc:verbatimCoordinates" xlink:type="simple"><named-content content-type="geo-json" specific-use="{&#34;type&#34;:&#34;Point&#34;,&#34;coordinates&#34;:[108.408867,23.438817]}" id="NCID0EHIBG" xlink:type="simple">23°26'19.74"N, 108°24'31.92"E</named-content></named-content>, <italic>Ya-Hong Gao TDK4001</italic> (collected at Shanghai Chenshan Botanical Garden from introduced plants)</p><fig id="F3" position="float" orientation="portrait"><object-id xmlns:xlink="http://www.w3.org/1999/xlink" content-type="doi" xlink:type="simple">10.3897/phytokeys.182.69074.figure3</object-id><object-id xmlns:xlink="http://www.w3.org/1999/xlink" content-type="arpha" xlink:type="simple">E6EAA8C5-1552-5661-BCB7-567131F8E835</object-id><label>Figure 3.</label><caption><p>Variation in leaf morphology of different populations of <italic><tp:taxon-name><tp:taxon-name-part taxon-name-part-type="genus" reg="Begonia">Begonia</tp:taxon-name-part><tp:taxon-name-part taxon-name-part-type="species" reg="pseudoedulis">pseudoedulis</tp:taxon-name-part></tp:taxon-name></italic><bold>A–E</bold> the population from Fangcheng, Fangchenggang, Guangxi (<bold>A, B</bold> mature plants <bold>C–E</bold> juvenile individuals showing dense hairs on petioles) <bold>F–H</bold> wuming, Nanning, Guangxi <bold>I, J</bold> daxin, Chongzuo, Guangxi (photos <bold>A–E, J</bold> by Dai-Ke Tian <bold>F–H</bold> by Jun Liu from Zhejiang University; <bold>I</bold> by Chen-Yang Zhao from Daxin County of Guangxi). Note: The population from Daxin, Chongzuo (<bold>I, J</bold>) is only recognized by morphology without molecular evidence.</p></caption><graphic xmlns:xlink="http://www.w3.org/1999/xlink" xlink:href="phytokeys-182-113-g003.jpg" position="float" orientation="portrait" xlink:type="simple" id="oo_593705.jpg"><uri content-type="original_file" xlink:type="simple">https://binary.pensoft.net/fig/593705</uri></graphic></fig></tp:treatment-sec><tp:treatment-sec sec-type="distribution" id="SECID0EFLBG"><title>Distribution and habitat.</title><p>Currently known from four localities with elev. 160–650 m. (Fig. <xref ref-type="fig" rid="F4">4</xref>). It grows in shaded environment along the stream or near waterfall under the broad-leaved forest.</p><fig id="F4" position="float" orientation="portrait"><object-id xmlns:xlink="http://www.w3.org/1999/xlink" content-type="doi" xlink:type="simple">10.3897/phytokeys.182.69074.figure4</object-id><object-id xmlns:xlink="http://www.w3.org/1999/xlink" content-type="arpha" xlink:type="simple">5AB015E5-E9B8-53CD-B85A-B8FDE08789A4</object-id><label>Figure 4.</label><caption><p>Distribution of <italic><tp:taxon-name><tp:taxon-name-part taxon-name-part-type="genus" reg="Begonia">Begonia</tp:taxon-name-part><tp:taxon-name-part taxon-name-part-type="species" reg="pseudoedulis">pseudoedulis</tp:taxon-name-part></tp:taxon-name></italic> and the allied <italic><tp:taxon-name><tp:taxon-name-part taxon-name-part-type="genus" reg="Begonia">B.</tp:taxon-name-part><tp:taxon-name-part taxon-name-part-type="species" reg="edulis">edulis</tp:taxon-name-part></tp:taxon-name></italic> and <italic><tp:taxon-name><tp:taxon-name-part taxon-name-part-type="genus" reg="Begonia">B.</tp:taxon-name-part><tp:taxon-name-part taxon-name-part-type="species" reg="dielsiana">dielsiana</tp:taxon-name-part></tp:taxon-name></italic>.</p></caption><graphic xmlns:xlink="http://www.w3.org/1999/xlink" xlink:href="phytokeys-182-113-g004.jpg" position="float" orientation="portrait" xlink:type="simple" id="oo_593706.jpg"><uri content-type="original_file" xlink:type="simple">https://binary.pensoft.net/fig/593706</uri></graphic></fig></tp:treatment-sec><tp:treatment-sec sec-type="phenology" id="SECID0EGNBG"><title>Phenology.</title><p>Flowering August–October, fruiting September–November.</p></tp:treatment-sec><tp:treatment-sec sec-type="etymology" id="SECID0ELNBG"><title>Etymology.</title><p>The specific epithet “<italic><tp:taxon-name><tp:taxon-name-part taxon-name-part-type="genus" reg="Begonia"/><tp:taxon-name-part taxon-name-part-type="species" reg="pseudoedulis">pseudoedulis</tp:taxon-name-part></tp:taxon-name></italic>” refers to its similarity to <italic><tp:taxon-name><tp:taxon-name-part taxon-name-part-type="genus" reg="Begonia">B.</tp:taxon-name-part><tp:taxon-name-part taxon-name-part-type="species" reg="edulis">edulis</tp:taxon-name-part></tp:taxon-name></italic>, because both are easily confused based on appearance when the inflorescences and flowers are invisible.</p><p><bold>Conservation status</bold>. Only four populations with under 1000 estimated individuals have been found so far in three counties of Guangxi. Each population consisting of approximately 20–300 individuals is distributed in no more than 200 m<sup>2</sup> area. The population size is prone to decrease by illegal collection for medicinal and ornamental uses. Considering the disturbance of human activities and narrow distribution, <italic><tp:taxon-name><tp:taxon-name-part taxon-name-part-type="genus" reg="Begonia">B.</tp:taxon-name-part><tp:taxon-name-part taxon-name-part-type="species" reg="pseudoedulis">pseudoedulis</tp:taxon-name-part></tp:taxon-name></italic> is currently assessed as “Near Threatened” (<abbrev xmlns:xlink="http://www.w3.org/1999/xlink" xlink:title="Near Threatened" id="ABBRID0EXOBG" xlink:type="simple">NT</abbrev>) according to the IUCN Red List Categories and Criteria (IUCN, 2019).</p><sec sec-type="Molecular Analysis" id="SECID0E2OBG"><title>Molecular Analysis</title><p>The <abbrev xmlns:xlink="http://www.w3.org/1999/xlink" xlink:title="internal transcribed spacer" id="ABBRID0EBPBG" xlink:type="simple">ITS</abbrev> data set containing 40 accessions represented 26 species, four main sections of <tp:taxon-name><tp:taxon-name-part taxon-name-part-type="genus" reg="Begonia">Begonia</tp:taxon-name-part></tp:taxon-name> in China and one section from Africa (Table <xref ref-type="table" rid="T1">1</xref>). The aligned matrix of <abbrev xmlns:xlink="http://www.w3.org/1999/xlink" xlink:title="internal transcribed spacer" id="ABBRID0EZPBG" xlink:type="simple">ITS</abbrev> region was 664 bp. The result of Bayesian inference analysis was shown in Fig. <xref ref-type="fig" rid="F5">5</xref>. The sect. <tp:taxon-name><tp:taxon-name-part taxon-name-part-type="genus" reg="Begonia"/><tp:taxon-name-part taxon-name-part-type="section" reg="Platycentrum">Platycentrum</tp:taxon-name-part></tp:taxon-name> appeared monophyletic with a high Bayesian posterior probability (bpp = 0.97). The putative new species was a monophyletic lineage (bpp = 1) and sister with <italic><tp:taxon-name><tp:taxon-name-part taxon-name-part-type="genus" reg="Begonia">B.</tp:taxon-name-part><tp:taxon-name-part taxon-name-part-type="species" reg="dielsiana">dielsiana</tp:taxon-name-part></tp:taxon-name></italic> and <italic><tp:taxon-name><tp:taxon-name-part taxon-name-part-type="genus" reg="Begonia">B.</tp:taxon-name-part><tp:taxon-name-part taxon-name-part-type="species" reg="emeiensis">emeiensis</tp:taxon-name-part></tp:taxon-name></italic>. <italic><tp:taxon-name><tp:taxon-name-part taxon-name-part-type="genus" reg="Begonia">Begonia</tp:taxon-name-part><tp:taxon-name-part taxon-name-part-type="species" reg="edulis">edulis</tp:taxon-name-part></tp:taxon-name></italic> with the highest morphologic resemblance of <italic><tp:taxon-name><tp:taxon-name-part taxon-name-part-type="genus" reg="Begonia">B.</tp:taxon-name-part><tp:taxon-name-part taxon-name-part-type="species" reg="pseudoedulis">pseudoedulis</tp:taxon-name-part></tp:taxon-name></italic> formed another clade.</p><fig id="F5" position="float" orientation="portrait"><object-id xmlns:xlink="http://www.w3.org/1999/xlink" content-type="doi" xlink:type="simple">10.3897/phytokeys.182.69074.figure5</object-id><object-id xmlns:xlink="http://www.w3.org/1999/xlink" content-type="arpha" xlink:type="simple">7D8E83A9-9E37-5F1A-9649-BD5D8B6B27ED</object-id><label>Figure 5.</label><caption><p>Bayesian inference of the phylogenetic position of the newly described <italic><tp:taxon-name><tp:taxon-name-part taxon-name-part-type="genus" reg="Begonia">B.</tp:taxon-name-part><tp:taxon-name-part taxon-name-part-type="species" reg="pseudoedulis">pseudoedulis</tp:taxon-name-part></tp:taxon-name></italic> within sect. <tp:taxon-name><tp:taxon-name-part taxon-name-part-type="genus" reg="Begonia"/><tp:taxon-name-part taxon-name-part-type="section" reg="Platycentrum">Platycentrum</tp:taxon-name-part></tp:taxon-name> based on nuclear <abbrev xmlns:xlink="http://www.w3.org/1999/xlink" xlink:title="internal transcribed spacer" id="ABBRID0ESSBG" xlink:type="simple">ITS</abbrev> sequences.</p></caption><graphic xmlns:xlink="http://www.w3.org/1999/xlink" xlink:href="phytokeys-182-113-g005.jpg" position="float" orientation="portrait" xlink:type="simple" id="oo_593707.jpg"><uri content-type="original_file" xlink:type="simple">https://binary.pensoft.net/fig/593707</uri></graphic></fig><p>Nodes with bpp &lt; 0.50 have been collapsed. Sectional placement of taxa is indicated by the following abbreviations: <italic><abbrev xmlns:xlink="http://www.w3.org/1999/xlink" xlink:type="simple">Aug</abbrev></italic>: <italic><tp:taxon-name><tp:taxon-name-part taxon-name-part-type="genus" reg="Augustia">Augustia</tp:taxon-name-part></tp:taxon-name></italic>, <italic><abbrev xmlns:xlink="http://www.w3.org/1999/xlink" xlink:type="simple">Coe</abbrev></italic>: <italic><tp:taxon-name><tp:taxon-name-part taxon-name-part-type="genus" reg="Coelocentrum">Coelocentrum</tp:taxon-name-part></tp:taxon-name></italic>, <italic><abbrev xmlns:xlink="http://www.w3.org/1999/xlink" xlink:type="simple">Dip</abbrev></italic>: <italic><tp:taxon-name><tp:taxon-name-part taxon-name-part-type="genus" reg="Diploclinium">Diploclinium</tp:taxon-name-part></tp:taxon-name></italic>, <italic><abbrev xmlns:xlink="http://www.w3.org/1999/xlink" xlink:type="simple">Pla</abbrev></italic>: <italic><tp:taxon-name><tp:taxon-name-part taxon-name-part-type="genus" reg="Platycentrum">Platycentrum</tp:taxon-name-part></tp:taxon-name></italic>, <italic><abbrev xmlns:xlink="http://www.w3.org/1999/xlink" xlink:type="simple">Rei</abbrev></italic>: <italic><tp:taxon-name><tp:taxon-name-part taxon-name-part-type="genus" reg="Reichenheimia">Reichenheimia</tp:taxon-name-part></tp:taxon-name></italic>. The numbers after the species names indicate different populations. The samples of new species are indicated in bold letters.</p></sec></tp:treatment-sec><tp:treatment-sec><!--Section generated to contain objects referenced in tp:taxon-treatment.--><table-wrap id="T1" position="float" orientation="portrait"><label>Table 1.</label><caption><p><italic><tp:taxon-name><tp:taxon-name-part taxon-name-part-type="genus" reg="Begonia">Begonia</tp:taxon-name-part></tp:taxon-name></italic> species and populations included in the phylogenetic analysis (Sectional placement follows <xref ref-type="bibr" rid="B7">Moonlight et al. 2018</xref>).</p></caption><table id="TID0E2VAE" rules="all"><tbody><tr><th rowspan="1" colspan="1">Taxon</th><th rowspan="1" colspan="1">Origin</th><th rowspan="1" colspan="1">Genbank accession no.</th><th rowspan="1" colspan="1">Section</th><th rowspan="1" colspan="1">Collector, voucher (Herbarium)</th></tr><tr><td rowspan="1" colspan="1"><italic><tp:taxon-name><tp:taxon-name-part taxon-name-part-type="genus" reg="Begonia">B.</tp:taxon-name-part><tp:taxon-name-part taxon-name-part-type="species" reg="acetosella">acetosella</tp:taxon-name-part></tp:taxon-name></italic> Craib</td><td rowspan="1" colspan="1">Sapa,Vietnam</td><td rowspan="1" colspan="1" style="color: #004b25">
                  <ext-link xmlns:xlink="http://www.w3.org/1999/xlink" ext-link-type="gen" xlink:href="AF485102" xlink:type="simple">AF485102</ext-link>
                </td><td rowspan="1" colspan="1">
                  <italic><tp:taxon-name><tp:taxon-name-part taxon-name-part-type="genus" reg="Platycentrum">Platycentrum</tp:taxon-name-part></tp:taxon-name></italic>
                </td><td rowspan="1" colspan="1">Forrest, L.L.108 (E)</td></tr><tr><td rowspan="1" colspan="1"><italic><tp:taxon-name><tp:taxon-name-part taxon-name-part-type="genus" reg="Begonia">B.</tp:taxon-name-part><tp:taxon-name-part taxon-name-part-type="species" reg="biflora">biflora</tp:taxon-name-part></tp:taxon-name></italic> T.C.Ku</td><td rowspan="1" colspan="1">Malipo, Yunnan, China</td><td rowspan="1" colspan="1" style="color: #004b25">
                  <ext-link xmlns:xlink="http://www.w3.org/1999/xlink" ext-link-type="gen" xlink:href="JF975965" xlink:type="simple">JF975965</ext-link>
                </td><td rowspan="1" colspan="1">
                  <italic><tp:taxon-name><tp:taxon-name-part taxon-name-part-type="genus" reg="Coelocentrum">Coelocentrum</tp:taxon-name-part></tp:taxon-name></italic>
                </td><td rowspan="1" colspan="1">Shui, Y.M. et al. 20484 (KUN)</td></tr><tr><td rowspan="1" colspan="1"><italic><tp:taxon-name><tp:taxon-name-part taxon-name-part-type="genus" reg="Begonia">B.</tp:taxon-name-part><tp:taxon-name-part taxon-name-part-type="species" reg="chingii">chingii</tp:taxon-name-part></tp:taxon-name></italic> Irmsch.</td><td rowspan="1" colspan="1">Napo, Guangxi, China</td><td rowspan="1" colspan="1" style="color: #004b25">
                  <ext-link xmlns:xlink="http://www.w3.org/1999/xlink" ext-link-type="gen" xlink:href="KP710820" xlink:type="simple">KP710820</ext-link>
                </td><td rowspan="1" colspan="1">
                  <italic><tp:taxon-name><tp:taxon-name-part taxon-name-part-type="genus" reg="Reichenheimia">Reichenheimia</tp:taxon-name-part></tp:taxon-name></italic>
                </td><td rowspan="1" colspan="1">Tian, D.K., Li, C. TDK785 (<named-content xmlns:xlink="http://www.w3.org/1999/xlink" content-type="dwc:institutional_code" xlink:type="simple">CSH</named-content>)</td></tr><tr><td rowspan="1" colspan="1"><italic><tp:taxon-name><tp:taxon-name-part taxon-name-part-type="genus" reg="Begonia">B.</tp:taxon-name-part><tp:taxon-name-part taxon-name-part-type="species" reg="circumlobata">circumlobata</tp:taxon-name-part></tp:taxon-name></italic> Hance</td><td rowspan="1" colspan="1">Xinyi, Guangdong, China</td><td rowspan="1" colspan="1" style="color: #004b25">
                  <ext-link xmlns:xlink="http://www.w3.org/1999/xlink" ext-link-type="gen" xlink:href="KP710815" xlink:type="simple">KP710815</ext-link>
                </td><td rowspan="1" colspan="1">
                  <italic><tp:taxon-name><tp:taxon-name-part taxon-name-part-type="genus" reg="Platycentrum">Platycentrum</tp:taxon-name-part></tp:taxon-name></italic>
                </td><td rowspan="1" colspan="1">Tian, D.K., Li, X.P. TDK866 (<named-content xmlns:xlink="http://www.w3.org/1999/xlink" content-type="dwc:institutional_code" xlink:type="simple">CSH</named-content>)</td></tr><tr><td rowspan="1" colspan="1"><italic><tp:taxon-name><tp:taxon-name-part taxon-name-part-type="genus" reg="Begonia">B.</tp:taxon-name-part><tp:taxon-name-part taxon-name-part-type="species" reg="circumlobata">circumlobata</tp:taxon-name-part></tp:taxon-name></italic> Hance</td><td rowspan="1" colspan="1">Youxi, Fujian, China</td><td rowspan="1" colspan="1" style="color: #004b25">
                  <ext-link xmlns:xlink="http://www.w3.org/1999/xlink" ext-link-type="gen" xlink:href="MZ145342" xlink:type="simple">MZ145342</ext-link>
                </td><td rowspan="1" colspan="1">
                  <italic><tp:taxon-name><tp:taxon-name-part taxon-name-part-type="genus" reg="Platycentrum">Platycentrum</tp:taxon-name-part></tp:taxon-name></italic>
                </td><td rowspan="1" colspan="1">Tian, D.K., et al. TDK2541(<named-content xmlns:xlink="http://www.w3.org/1999/xlink" content-type="dwc:institutional_code" xlink:type="simple">CSH</named-content>)</td></tr><tr><td rowspan="1" colspan="1"><italic><tp:taxon-name><tp:taxon-name-part taxon-name-part-type="genus" reg="Begonia">B.</tp:taxon-name-part><tp:taxon-name-part taxon-name-part-type="species" reg="lipingensis">lipingensis</tp:taxon-name-part></tp:taxon-name></italic> Irmsch.</td><td rowspan="1" colspan="1">Liping, Guizhou, China</td><td rowspan="1" colspan="1" style="color: #004b25">
                  <ext-link xmlns:xlink="http://www.w3.org/1999/xlink" ext-link-type="gen" xlink:href="MZ145346" xlink:type="simple">MZ145346</ext-link>
                </td><td rowspan="1" colspan="1">
                  <italic><tp:taxon-name><tp:taxon-name-part taxon-name-part-type="genus" reg="Platycentrum">Platycentrum</tp:taxon-name-part></tp:taxon-name></italic>
                </td><td rowspan="1" colspan="1">Xiao, Y., et al. XY01 (<named-content xmlns:xlink="http://www.w3.org/1999/xlink" content-type="dwc:institutional_code" xlink:type="simple">CSH</named-content>)</td></tr><tr><td rowspan="1" colspan="1"><italic><tp:taxon-name><tp:taxon-name-part taxon-name-part-type="genus" reg="Begonia">B.</tp:taxon-name-part><tp:taxon-name-part taxon-name-part-type="species" reg="dielsiana">dielsiana</tp:taxon-name-part></tp:taxon-name></italic> E.Pritz. ex Diels</td><td rowspan="1" colspan="1">Wulong, Chongqing, China</td><td rowspan="1" colspan="1" style="color: #004b25">
                  <ext-link xmlns:xlink="http://www.w3.org/1999/xlink" ext-link-type="gen" xlink:href="KP710805" xlink:type="simple">KP710805</ext-link>
                </td><td rowspan="1" colspan="1">
                  <italic><tp:taxon-name><tp:taxon-name-part taxon-name-part-type="genus" reg="Platycentrum">Platycentrum</tp:taxon-name-part></tp:taxon-name></italic>
                </td><td rowspan="1" colspan="1">Tian, D.K., Tian, L.Z. TDK2356 (<named-content xmlns:xlink="http://www.w3.org/1999/xlink" content-type="dwc:institutional_code" xlink:type="simple">CSH</named-content>)</td></tr><tr><td rowspan="1" colspan="1"><italic><tp:taxon-name><tp:taxon-name-part taxon-name-part-type="genus" reg="Begonia">B.</tp:taxon-name-part><tp:taxon-name-part taxon-name-part-type="species" reg="dregei">dregei</tp:taxon-name-part></tp:taxon-name></italic> Otto &amp; Dietr</td><td rowspan="1" colspan="1">South Africa</td><td rowspan="1" colspan="1" style="color: #004b25">
                  <ext-link xmlns:xlink="http://www.w3.org/1999/xlink" ext-link-type="gen" xlink:href="AF469126" xlink:type="simple">AF469126</ext-link>
                </td><td rowspan="1" colspan="1">
                  <italic><tp:taxon-name><tp:taxon-name-part taxon-name-part-type="genus" reg="Augustia">Augustia</tp:taxon-name-part></tp:taxon-name></italic>
                </td><td rowspan="1" colspan="1">Forrest, L.L.241 (E)</td></tr><tr><td rowspan="1" colspan="1"><italic><tp:taxon-name><tp:taxon-name-part taxon-name-part-type="genus" reg="Begonia">B.</tp:taxon-name-part><tp:taxon-name-part taxon-name-part-type="species" reg="edulis">edulis</tp:taxon-name-part></tp:taxon-name></italic> H.Lév.</td><td rowspan="1" colspan="1">Bama, Guangxi, China</td><td rowspan="1" colspan="1" style="color: #004b25">
                  <ext-link xmlns:xlink="http://www.w3.org/1999/xlink" ext-link-type="gen" xlink:href="KP710813" xlink:type="simple">KP710813</ext-link>
                </td><td rowspan="1" colspan="1">
                  <italic><tp:taxon-name><tp:taxon-name-part taxon-name-part-type="genus" reg="Platycentrum">Platycentrum</tp:taxon-name-part></tp:taxon-name></italic>
                </td><td rowspan="1" colspan="1">Tian, D.K., Li, C. TDK757 (<named-content xmlns:xlink="http://www.w3.org/1999/xlink" content-type="dwc:institutional_code" xlink:type="simple">CSH</named-content>)</td></tr><tr><td rowspan="1" colspan="1"><italic><tp:taxon-name><tp:taxon-name-part taxon-name-part-type="genus" reg="Begonia">B.</tp:taxon-name-part><tp:taxon-name-part taxon-name-part-type="species" reg="edulis">edulis</tp:taxon-name-part></tp:taxon-name></italic> H.Lév.</td><td rowspan="1" colspan="1">Debao, Guangxi, China</td><td rowspan="1" colspan="1" style="color: #004b25">
                  <ext-link xmlns:xlink="http://www.w3.org/1999/xlink" ext-link-type="gen" xlink:href="MZ145343" xlink:type="simple">MZ145343</ext-link>
                </td><td rowspan="1" colspan="1">
                  <italic><tp:taxon-name><tp:taxon-name-part taxon-name-part-type="genus" reg="Platycentrum">Platycentrum</tp:taxon-name-part></tp:taxon-name></italic>
                </td><td rowspan="1" colspan="1">Tian, D.K., et al. TDK3111_14(<named-content xmlns:xlink="http://www.w3.org/1999/xlink" content-type="dwc:institutional_code" xlink:type="simple">CSH</named-content>)</td></tr><tr><td rowspan="1" colspan="1"><italic><tp:taxon-name><tp:taxon-name-part taxon-name-part-type="genus" reg="Begonia">B.</tp:taxon-name-part><tp:taxon-name-part taxon-name-part-type="species" reg="edulis">edulis</tp:taxon-name-part></tp:taxon-name></italic> H.Lév.</td><td rowspan="1" colspan="1">Jingxi, Guangxi, China</td><td rowspan="1" colspan="1" style="color: #004b25">
                  <ext-link xmlns:xlink="http://www.w3.org/1999/xlink" ext-link-type="gen" xlink:href="MZ145344" xlink:type="simple">MZ145344</ext-link>
                </td><td rowspan="1" colspan="1">
                  <italic><tp:taxon-name><tp:taxon-name-part taxon-name-part-type="genus" reg="Platycentrum">Platycentrum</tp:taxon-name-part></tp:taxon-name></italic>
                </td><td rowspan="1" colspan="1">Tian, D.K., et al. TDK3101_19(<named-content xmlns:xlink="http://www.w3.org/1999/xlink" content-type="dwc:institutional_code" xlink:type="simple">CSH</named-content>)</td></tr><tr><td rowspan="1" colspan="1"><italic><tp:taxon-name><tp:taxon-name-part taxon-name-part-type="genus" reg="Begonia">B.</tp:taxon-name-part><tp:taxon-name-part taxon-name-part-type="species" reg="emeiensis">emeiensis</tp:taxon-name-part></tp:taxon-name></italic> C.M.Hu ex C.Y .Wu &amp; T.C.Ku</td><td rowspan="1" colspan="1">Emeishan, Sichuan, China</td><td rowspan="1" colspan="1" style="color: #004b25">
                  <ext-link xmlns:xlink="http://www.w3.org/1999/xlink" ext-link-type="gen" xlink:href="KP710816" xlink:type="simple">KP710816</ext-link>
                </td><td rowspan="1" colspan="1">
                  <italic><tp:taxon-name><tp:taxon-name-part taxon-name-part-type="genus" reg="Platycentrum">Platycentrum</tp:taxon-name-part></tp:taxon-name></italic>
                </td><td rowspan="1" colspan="1">Tian, D.K., Tian, L.Z. TDK2249 (<named-content xmlns:xlink="http://www.w3.org/1999/xlink" content-type="dwc:institutional_code" xlink:type="simple">CSH</named-content>)</td></tr><tr><td rowspan="1" colspan="1"><italic><tp:taxon-name><tp:taxon-name-part taxon-name-part-type="genus" reg="Begonia">B.</tp:taxon-name-part><tp:taxon-name-part taxon-name-part-type="species" reg="fimbristipula">fimbristipula</tp:taxon-name-part></tp:taxon-name></italic> Hance</td><td rowspan="1" colspan="1">Fangchenggang, Guangxi, China</td><td rowspan="1" colspan="1" style="color: #004b25">
                  <ext-link xmlns:xlink="http://www.w3.org/1999/xlink" ext-link-type="gen" xlink:href="KP710826" xlink:type="simple">KP710826</ext-link>
                </td><td rowspan="1" colspan="1">
                  <italic><tp:taxon-name><tp:taxon-name-part taxon-name-part-type="genus" reg="Diploclinium">Diploclinium</tp:taxon-name-part></tp:taxon-name></italic>
                </td><td rowspan="1" colspan="1">Li, C. Yang, L.H. TDK2268 (<named-content xmlns:xlink="http://www.w3.org/1999/xlink" content-type="dwc:institutional_code" xlink:type="simple">CSH</named-content>)</td></tr><tr><td rowspan="1" colspan="1"><italic><tp:taxon-name><tp:taxon-name-part taxon-name-part-type="genus" reg="Begonia">B.</tp:taxon-name-part><tp:taxon-name-part taxon-name-part-type="species" reg="grandis">grandis</tp:taxon-name-part></tp:taxon-name></italic> Dryand.</td><td rowspan="1" colspan="1">Yongshun, Huhan, China</td><td rowspan="1" colspan="1" style="color: #004b25">
                  <ext-link xmlns:xlink="http://www.w3.org/1999/xlink" ext-link-type="gen" xlink:href="KP710828" xlink:type="simple">KP710828</ext-link>
                </td><td rowspan="1" colspan="1">
                  <italic><tp:taxon-name><tp:taxon-name-part taxon-name-part-type="genus" reg="Diploclinium">Diploclinium</tp:taxon-name-part></tp:taxon-name></italic>
                </td><td rowspan="1" colspan="1">Li, X.P . Li, X.J. LXJ022 (<named-content xmlns:xlink="http://www.w3.org/1999/xlink" content-type="dwc:institutional_code" xlink:type="simple">CSH</named-content>)</td></tr><tr><td rowspan="1" colspan="1"><italic><tp:taxon-name><tp:taxon-name-part taxon-name-part-type="genus" reg="Begonia">B.</tp:taxon-name-part><tp:taxon-name-part taxon-name-part-type="species" reg="handelii">handelii</tp:taxon-name-part></tp:taxon-name></italic> Irmsch,</td><td rowspan="1" colspan="1">Fengshan, Guangxi, China</td><td rowspan="1" colspan="1" style="color: #004b25">
                  <ext-link xmlns:xlink="http://www.w3.org/1999/xlink" ext-link-type="gen" xlink:href="KP710818" xlink:type="simple">KP710818</ext-link>
                </td><td rowspan="1" colspan="1">
                  <italic><tp:taxon-name><tp:taxon-name-part taxon-name-part-type="genus" reg="Platycentrum">Platycentrum</tp:taxon-name-part></tp:taxon-name></italic>
                </td><td rowspan="1" colspan="1">Tian, D.K., Li, C. TDK763 (<named-content xmlns:xlink="http://www.w3.org/1999/xlink" content-type="dwc:institutional_code" xlink:type="simple">CSH</named-content>)</td></tr><tr><td rowspan="1" colspan="1"><italic><tp:taxon-name><tp:taxon-name-part taxon-name-part-type="genus" reg="Begonia">B.</tp:taxon-name-part><tp:taxon-name-part taxon-name-part-type="species" reg="huangii">huangii</tp:taxon-name-part></tp:taxon-name></italic> Y.M.Shui &amp; W.H.Chen</td><td rowspan="1" colspan="1">Gejiu, Yunnan, China</td><td rowspan="1" colspan="1" style="color: #004b25">
                  <ext-link xmlns:xlink="http://www.w3.org/1999/xlink" ext-link-type="gen" xlink:href="JF976001" xlink:type="simple">JF976001</ext-link>
                </td><td rowspan="1" colspan="1">
                  <italic><tp:taxon-name><tp:taxon-name-part taxon-name-part-type="genus" reg="Coelocentrum">Coelocentrum</tp:taxon-name-part></tp:taxon-name></italic>
                </td><td rowspan="1" colspan="1">Shui, Y.M., et al. 40782 (KUN)</td></tr><tr><td rowspan="1" colspan="1"><italic><tp:taxon-name><tp:taxon-name-part taxon-name-part-type="genus" reg="Begonia">B.</tp:taxon-name-part><tp:taxon-name-part taxon-name-part-type="species" reg="jinyunensis">jinyunensis</tp:taxon-name-part></tp:taxon-name></italic> C.-I Peng, Ding &amp; Q. Wang</td><td rowspan="1" colspan="1">Jinyunshan, Chongqing, China</td><td rowspan="1" colspan="1" style="color: #004b25">
                  <ext-link xmlns:xlink="http://www.w3.org/1999/xlink" ext-link-type="gen" xlink:href="MZ145345" xlink:type="simple">MZ145345</ext-link>
                </td><td rowspan="1" colspan="1">
                  <italic><tp:taxon-name><tp:taxon-name-part taxon-name-part-type="genus" reg="Platycentrum">Platycentrum</tp:taxon-name-part></tp:taxon-name></italic>
                </td><td rowspan="1" colspan="1">Tian, D.K., et al. TDK623 (<named-content xmlns:xlink="http://www.w3.org/1999/xlink" content-type="dwc:institutional_code" xlink:type="simple">CSH</named-content>)</td></tr><tr><td rowspan="1" colspan="1"><italic><tp:taxon-name><tp:taxon-name-part taxon-name-part-type="genus" reg="Begonia">B.</tp:taxon-name-part><tp:taxon-name-part taxon-name-part-type="species" reg="laminariae">laminariae</tp:taxon-name-part></tp:taxon-name></italic> Irmsch.</td><td rowspan="1" colspan="1">Pingbian, Yunnan, China</td><td rowspan="1" colspan="1" style="color: #004b25">
                  <ext-link xmlns:xlink="http://www.w3.org/1999/xlink" ext-link-type="gen" xlink:href="KP710814" xlink:type="simple">KP710814</ext-link>
                </td><td rowspan="1" colspan="1">
                  <italic><tp:taxon-name><tp:taxon-name-part taxon-name-part-type="genus" reg="Platycentrum">Platycentrum</tp:taxon-name-part></tp:taxon-name></italic>
                </td><td rowspan="1" colspan="1">Tian, D.K., Li, C. TDK1338 (<named-content xmlns:xlink="http://www.w3.org/1999/xlink" content-type="dwc:institutional_code" xlink:type="simple">CSH</named-content>)</td></tr><tr><td rowspan="1" colspan="1"><italic><tp:taxon-name><tp:taxon-name-part taxon-name-part-type="genus" reg="Begonia">B.</tp:taxon-name-part><tp:taxon-name-part taxon-name-part-type="species" reg="longifolia">longifolia</tp:taxon-name-part></tp:taxon-name></italic> Blume</td><td rowspan="1" colspan="1">Wuming, Guangxi, China</td><td rowspan="1" colspan="1" style="color: #004b25">
                  <ext-link xmlns:xlink="http://www.w3.org/1999/xlink" ext-link-type="gen" xlink:href="MZ145347" xlink:type="simple">MZ145347</ext-link>
                </td><td rowspan="1" colspan="1">
                  <italic><tp:taxon-name><tp:taxon-name-part taxon-name-part-type="genus" reg="Platycentrum">Platycentrum</tp:taxon-name-part></tp:taxon-name></italic>
                </td><td rowspan="1" colspan="1">Tian, D.K., et al. TDK3007_8 (<named-content xmlns:xlink="http://www.w3.org/1999/xlink" content-type="dwc:institutional_code" xlink:type="simple">CSH</named-content>)</td></tr><tr><td rowspan="1" colspan="1"><italic><tp:taxon-name><tp:taxon-name-part taxon-name-part-type="genus" reg="Begonia">B.</tp:taxon-name-part><tp:taxon-name-part taxon-name-part-type="species" reg="palmata">palmata</tp:taxon-name-part></tp:taxon-name></italic> D.Don.</td><td rowspan="1" colspan="1">Jinxiu, Guangxi, China</td><td rowspan="1" colspan="1" style="color: #004b25">
                  <ext-link xmlns:xlink="http://www.w3.org/1999/xlink" ext-link-type="gen" xlink:href="MZ145348" xlink:type="simple">MZ145348</ext-link>
                </td><td rowspan="1" colspan="1">
                  <italic><tp:taxon-name><tp:taxon-name-part taxon-name-part-type="genus" reg="Platycentrum">Platycentrum</tp:taxon-name-part></tp:taxon-name></italic>
                </td><td rowspan="1" colspan="1">Li, C., Yang, L.H. TDK1848_1(<named-content xmlns:xlink="http://www.w3.org/1999/xlink" content-type="dwc:institutional_code" xlink:type="simple">CSH</named-content>)</td></tr><tr><td rowspan="1" colspan="1"><italic><tp:taxon-name><tp:taxon-name-part taxon-name-part-type="genus" reg="Begonia">B.</tp:taxon-name-part><tp:taxon-name-part taxon-name-part-type="species" reg="palmata">palmata</tp:taxon-name-part></tp:taxon-name></italic> D.Don.</td><td rowspan="1" colspan="1">Jinxiu, Guangxi, China</td><td rowspan="1" colspan="1" style="color: #004b25">
                  <ext-link xmlns:xlink="http://www.w3.org/1999/xlink" ext-link-type="gen" xlink:href="MZ145349" xlink:type="simple">MZ145349</ext-link>
                </td><td rowspan="1" colspan="1">
                  <italic><tp:taxon-name><tp:taxon-name-part taxon-name-part-type="genus" reg="Platycentrum">Platycentrum</tp:taxon-name-part></tp:taxon-name></italic>
                </td><td rowspan="1" colspan="1">Li, C., Yang, L.H. TDK1848_2 (<named-content xmlns:xlink="http://www.w3.org/1999/xlink" content-type="dwc:institutional_code" xlink:type="simple">CSH</named-content>)</td></tr><tr><td rowspan="1" colspan="1"><italic><tp:taxon-name><tp:taxon-name-part taxon-name-part-type="genus" reg="Begonia">B.</tp:taxon-name-part><tp:taxon-name-part taxon-name-part-type="species" reg="palmata">palmata</tp:taxon-name-part></tp:taxon-name></italic> D.Don.</td><td rowspan="1" colspan="1">Jinxiu, Guangxi, China</td><td rowspan="1" colspan="1" style="color: #004b25">
                  <ext-link xmlns:xlink="http://www.w3.org/1999/xlink" ext-link-type="gen" xlink:href="MZ145350" xlink:type="simple">MZ145350</ext-link>
                </td><td rowspan="1" colspan="1">
                  <italic><tp:taxon-name><tp:taxon-name-part taxon-name-part-type="genus" reg="Platycentrum">Platycentrum</tp:taxon-name-part></tp:taxon-name></italic>
                </td><td rowspan="1" colspan="1">Li, C., Yang, L.H. TDK1848_3 (<named-content xmlns:xlink="http://www.w3.org/1999/xlink" content-type="dwc:institutional_code" xlink:type="simple">CSH</named-content>)</td></tr><tr><td rowspan="1" colspan="1"><italic><tp:taxon-name><tp:taxon-name-part taxon-name-part-type="genus" reg="Begonia">B.</tp:taxon-name-part><tp:taxon-name-part taxon-name-part-type="species" reg="pedatifida">pedatifida</tp:taxon-name-part></tp:taxon-name></italic> H.Lév.</td><td rowspan="1" colspan="1">Tianlin, Guangxi, China</td><td rowspan="1" colspan="1" style="color: #004b25">
                  <ext-link xmlns:xlink="http://www.w3.org/1999/xlink" ext-link-type="gen" xlink:href="KP710809" xlink:type="simple">KP710809</ext-link>
                </td><td rowspan="1" colspan="1">
                  <italic><tp:taxon-name><tp:taxon-name-part taxon-name-part-type="genus" reg="Platycentrum">Platycentrum</tp:taxon-name-part></tp:taxon-name></italic>
                </td><td rowspan="1" colspan="1">Tian, D.K., Tian, L.Z. TDK1924 (<named-content xmlns:xlink="http://www.w3.org/1999/xlink" content-type="dwc:institutional_code" xlink:type="simple">CSH</named-content>)</td></tr><tr><td rowspan="1" colspan="1"><italic><tp:taxon-name><tp:taxon-name-part taxon-name-part-type="genus" reg="Begonia">B.</tp:taxon-name-part><tp:taxon-name-part taxon-name-part-type="species" reg="pedatifida">pedatifida</tp:taxon-name-part></tp:taxon-name></italic> H.Lév.</td><td rowspan="1" colspan="1">Tianlin, Guangxi, China</td><td rowspan="1" colspan="1" style="color: #004b25">
                  <ext-link xmlns:xlink="http://www.w3.org/1999/xlink" ext-link-type="gen" xlink:href="KP710810" xlink:type="simple">KP710810</ext-link>
                </td><td rowspan="1" colspan="1">
                  <italic><tp:taxon-name><tp:taxon-name-part taxon-name-part-type="genus" reg="Platycentrum">Platycentrum</tp:taxon-name-part></tp:taxon-name></italic>
                </td><td rowspan="1" colspan="1">Tian, D.K., Li, C. TDK774 (<named-content xmlns:xlink="http://www.w3.org/1999/xlink" content-type="dwc:institutional_code" xlink:type="simple">CSH</named-content>)</td></tr><tr><td rowspan="1" colspan="1"><italic><tp:taxon-name><tp:taxon-name-part taxon-name-part-type="genus" reg="Begonia">B.</tp:taxon-name-part><tp:taxon-name-part taxon-name-part-type="species" reg="pseudoedulis">pseudoedulis</tp:taxon-name-part></tp:taxon-name></italic> D.K.Tian, X.X.Feng &amp; R.K.Li</td><td rowspan="1" colspan="1">Fangchenggang, Guangxi, China</td><td rowspan="1" colspan="1" style="color: #004b25">
                  <ext-link xmlns:xlink="http://www.w3.org/1999/xlink" ext-link-type="gen" xlink:href="MZ145352" xlink:type="simple">MZ145352</ext-link>
                </td><td rowspan="1" colspan="1">
                  <italic><tp:taxon-name><tp:taxon-name-part taxon-name-part-type="genus" reg="Platycentrum">Platycentrum</tp:taxon-name-part></tp:taxon-name></italic>
                </td><td rowspan="1" colspan="1">Tian, D.K., Tian, L.Z. TDK2428_2 (<named-content xmlns:xlink="http://www.w3.org/1999/xlink" content-type="dwc:institutional_code" xlink:type="simple">CSH</named-content>)</td></tr><tr><td rowspan="1" colspan="1"><italic><tp:taxon-name><tp:taxon-name-part taxon-name-part-type="genus" reg="Begonia">B.</tp:taxon-name-part><tp:taxon-name-part taxon-name-part-type="species" reg="pseudoedulis">pseudoedulis</tp:taxon-name-part></tp:taxon-name></italic> D.K.Tian, X.X.Feng &amp; R.K.Li</td><td rowspan="1" colspan="1">Fangchenggang, Guangxi, China</td><td rowspan="1" colspan="1" style="color: #004b25">
                  <ext-link xmlns:xlink="http://www.w3.org/1999/xlink" ext-link-type="gen" xlink:href="MZ145353" xlink:type="simple">MZ145353</ext-link>
                </td><td rowspan="1" colspan="1">
                  <italic><tp:taxon-name><tp:taxon-name-part taxon-name-part-type="genus" reg="Platycentrum">Platycentrum</tp:taxon-name-part></tp:taxon-name></italic>
                </td><td rowspan="1" colspan="1">Tian, D.K., Tian, L.Z. TDK2428_3 (<named-content xmlns:xlink="http://www.w3.org/1999/xlink" content-type="dwc:institutional_code" xlink:type="simple">CSH</named-content>)</td></tr><tr><td rowspan="1" colspan="1"><italic><tp:taxon-name><tp:taxon-name-part taxon-name-part-type="genus" reg="Begonia">B.</tp:taxon-name-part><tp:taxon-name-part taxon-name-part-type="species" reg="pseudoedulis">pseudoedulis</tp:taxon-name-part></tp:taxon-name></italic> D.K.Tian, X.X.Feng &amp; R.K.Li</td><td rowspan="1" colspan="1">Fangchenggang, Guangxi, China</td><td rowspan="1" colspan="1" style="color: #004b25">
                  <ext-link xmlns:xlink="http://www.w3.org/1999/xlink" ext-link-type="gen" xlink:href="MZ145354" xlink:type="simple">MZ145354</ext-link>
                </td><td rowspan="1" colspan="1">
                  <italic><tp:taxon-name><tp:taxon-name-part taxon-name-part-type="genus" reg="Platycentrum">Platycentrum</tp:taxon-name-part></tp:taxon-name></italic>
                </td><td rowspan="1" colspan="1">Tian, D.K., Tian, L.Z. TDK2428_4 (<named-content xmlns:xlink="http://www.w3.org/1999/xlink" content-type="dwc:institutional_code" xlink:type="simple">CSH</named-content>)</td></tr><tr><td rowspan="1" colspan="1"><italic><tp:taxon-name><tp:taxon-name-part taxon-name-part-type="genus" reg="Begonia">B.</tp:taxon-name-part><tp:taxon-name-part taxon-name-part-type="species" reg="pseudoedulis">pseudoedulis</tp:taxon-name-part></tp:taxon-name></italic> D.K.Tian, X.X.Feng &amp; R.K.Li</td><td rowspan="1" colspan="1">Fangchenggang, Guangxi, China</td><td rowspan="1" colspan="1" style="color: #004b25">
                  <ext-link xmlns:xlink="http://www.w3.org/1999/xlink" ext-link-type="gen" xlink:href="MZ145355" xlink:type="simple">MZ145355</ext-link>
                </td><td rowspan="1" colspan="1">
                  <italic><tp:taxon-name><tp:taxon-name-part taxon-name-part-type="genus" reg="Platycentrum">Platycentrum</tp:taxon-name-part></tp:taxon-name></italic>
                </td><td rowspan="1" colspan="1">Tian, D.K., Tian, L.Z. TDK2423_5 (<named-content xmlns:xlink="http://www.w3.org/1999/xlink" content-type="dwc:institutional_code" xlink:type="simple">CSH</named-content>)</td></tr><tr><td rowspan="1" colspan="1"><italic><tp:taxon-name><tp:taxon-name-part taxon-name-part-type="genus" reg="Begonia">B.</tp:taxon-name-part><tp:taxon-name-part taxon-name-part-type="species" reg="pseudoedulis">pseudoedulis</tp:taxon-name-part></tp:taxon-name></italic> D.K.Tian, X.X.Feng &amp; R.K.Li</td><td rowspan="1" colspan="1">Fangchenggang, Guangxi, China</td><td rowspan="1" colspan="1" style="color: #004b25">
                  <ext-link xmlns:xlink="http://www.w3.org/1999/xlink" ext-link-type="gen" xlink:href="MZ145356" xlink:type="simple">MZ145356</ext-link>
                </td><td rowspan="1" colspan="1">
                  <italic><tp:taxon-name><tp:taxon-name-part taxon-name-part-type="genus" reg="Platycentrum">Platycentrum</tp:taxon-name-part></tp:taxon-name></italic>
                </td><td rowspan="1" colspan="1">Tian, D.K., Tian, L.Z. TDK2423_7 (<named-content xmlns:xlink="http://www.w3.org/1999/xlink" content-type="dwc:institutional_code" xlink:type="simple">CSH</named-content>)</td></tr><tr><td rowspan="1" colspan="1"><italic><tp:taxon-name><tp:taxon-name-part taxon-name-part-type="genus" reg="Begonia">B.</tp:taxon-name-part><tp:taxon-name-part taxon-name-part-type="species" reg="pseudoedulis">pseudoedulis</tp:taxon-name-part></tp:taxon-name></italic> D.K.Tian, X.X.Feng &amp; R.K.Li</td><td rowspan="1" colspan="1">Wuming, Guangxi, China</td><td rowspan="1" colspan="1" style="color: #004b25">
                  <ext-link xmlns:xlink="http://www.w3.org/1999/xlink" ext-link-type="gen" xlink:href="MZ145357" xlink:type="simple">MZ145357</ext-link>
                </td><td rowspan="1" colspan="1">
                  <italic><tp:taxon-name><tp:taxon-name-part taxon-name-part-type="genus" reg="Platycentrum">Platycentrum</tp:taxon-name-part></tp:taxon-name></italic>
                </td><td rowspan="1" colspan="1">Tian, D.K., et al. TDK3008_1 (<named-content xmlns:xlink="http://www.w3.org/1999/xlink" content-type="dwc:institutional_code" xlink:type="simple">CSH</named-content>)</td></tr><tr><td rowspan="1" colspan="1"><italic><tp:taxon-name><tp:taxon-name-part taxon-name-part-type="genus" reg="Begonia">B.</tp:taxon-name-part><tp:taxon-name-part taxon-name-part-type="species" reg="pseudoedulis">pseudoedulis</tp:taxon-name-part></tp:taxon-name></italic> D.K.Tian, X.X.Feng &amp; R.K.Li</td><td rowspan="1" colspan="1">Wuming, Guangxi, China</td><td rowspan="1" colspan="1" style="color: #004b25">
                  <ext-link xmlns:xlink="http://www.w3.org/1999/xlink" ext-link-type="gen" xlink:href="MZ145358" xlink:type="simple">MZ145358</ext-link>
                </td><td rowspan="1" colspan="1">
                  <italic><tp:taxon-name><tp:taxon-name-part taxon-name-part-type="genus" reg="Platycentrum">Platycentrum</tp:taxon-name-part></tp:taxon-name></italic>
                </td><td rowspan="1" colspan="1">Tian, D.K., et al. TDK3008_4 (<named-content xmlns:xlink="http://www.w3.org/1999/xlink" content-type="dwc:institutional_code" xlink:type="simple">CSH</named-content>)</td></tr><tr><td rowspan="1" colspan="1"><italic><tp:taxon-name><tp:taxon-name-part taxon-name-part-type="genus" reg="Begonia">B.</tp:taxon-name-part><tp:taxon-name-part taxon-name-part-type="species" reg="pseudoedulis">pseudoedulis</tp:taxon-name-part></tp:taxon-name></italic> D.K.Tian, X.X.Feng &amp; R.K.Li</td><td rowspan="1" colspan="1">Wuming, Guangxi, China</td><td rowspan="1" colspan="1" style="color: #004b25">
                  <ext-link xmlns:xlink="http://www.w3.org/1999/xlink" ext-link-type="gen" xlink:href="MZ145359" xlink:type="simple">MZ145359</ext-link>
                </td><td rowspan="1" colspan="1">
                  <italic><tp:taxon-name><tp:taxon-name-part taxon-name-part-type="genus" reg="Platycentrum">Platycentrum</tp:taxon-name-part></tp:taxon-name></italic>
                </td><td rowspan="1" colspan="1">Tian, D.K., et al. TDK3008_5 (<named-content xmlns:xlink="http://www.w3.org/1999/xlink" content-type="dwc:institutional_code" xlink:type="simple">CSH</named-content>)</td></tr><tr><td rowspan="1" colspan="1"><italic><tp:taxon-name><tp:taxon-name-part taxon-name-part-type="genus" reg="Begonia">B.</tp:taxon-name-part><tp:taxon-name-part taxon-name-part-type="species" reg="pseudoedulis">pseudoedulis</tp:taxon-name-part></tp:taxon-name></italic> D.K.Tian, X.X.Feng &amp; R.K.Li</td><td rowspan="1" colspan="1">Shangsi, Guangxi, China</td><td rowspan="1" colspan="1" style="color: #004b25">
                  <ext-link xmlns:xlink="http://www.w3.org/1999/xlink" ext-link-type="gen" xlink:href="MZ153095" xlink:type="simple">MZ153095</ext-link>
                </td><td rowspan="1" colspan="1">
                  <italic><tp:taxon-name><tp:taxon-name-part taxon-name-part-type="genus" reg="Platycentrum">Platycentrum</tp:taxon-name-part></tp:taxon-name></italic>
                </td><td rowspan="1" colspan="1">Feng, X.X., et al.FXX201001 (<named-content xmlns:xlink="http://www.w3.org/1999/xlink" content-type="dwc:institutional_code" xlink:type="simple">CSH</named-content>)</td></tr><tr><td rowspan="1" colspan="1"><italic><tp:taxon-name><tp:taxon-name-part taxon-name-part-type="genus" reg="Begonia">B.</tp:taxon-name-part><tp:taxon-name-part taxon-name-part-type="species" reg="pulchrifolia">pulchrifolia</tp:taxon-name-part></tp:taxon-name></italic> D.K.Tian &amp; C.H.Li</td><td rowspan="1" colspan="1">Meinvfeng, Leshan, Sichuan, China</td><td rowspan="1" colspan="1" style="color: #004b25">
                  <ext-link xmlns:xlink="http://www.w3.org/1999/xlink" ext-link-type="gen" xlink:href="KP710811" xlink:type="simple">KP710811</ext-link>
                </td><td rowspan="1" colspan="1">
                  <italic><tp:taxon-name><tp:taxon-name-part taxon-name-part-type="genus" reg="Platycentrum">Platycentrum</tp:taxon-name-part></tp:taxon-name></italic>
                </td><td rowspan="1" colspan="1">Tian, D.K., et al. TDK2243 (<named-content xmlns:xlink="http://www.w3.org/1999/xlink" content-type="dwc:institutional_code" xlink:type="simple">CSH</named-content>)</td></tr><tr><td rowspan="1" colspan="1"><italic><tp:taxon-name><tp:taxon-name-part taxon-name-part-type="genus" reg="Begonia">B.</tp:taxon-name-part><tp:taxon-name-part taxon-name-part-type="species" reg="ruboides">ruboides</tp:taxon-name-part></tp:taxon-name></italic> C.M.Hu ex C.Y.Wu &amp; T.C.Ku</td><td rowspan="1" colspan="1">Hekou, Yunnan, China</td><td rowspan="1" colspan="1" style="color: #004b25">
                  <ext-link xmlns:xlink="http://www.w3.org/1999/xlink" ext-link-type="gen" xlink:href="JF976047" xlink:type="simple">JF976047</ext-link>
                </td><td rowspan="1" colspan="1">
                  <italic><tp:taxon-name><tp:taxon-name-part taxon-name-part-type="genus" reg="Diploclinium">Diploclinium</tp:taxon-name-part></tp:taxon-name></italic>
                </td><td rowspan="1" colspan="1">Shui, Y .M. D-38 (KUN)</td></tr><tr><td rowspan="1" colspan="1"><italic><tp:taxon-name><tp:taxon-name-part taxon-name-part-type="genus" reg="Begonia">B.</tp:taxon-name-part><tp:taxon-name-part taxon-name-part-type="species" reg="scorpiuroloba">scorpiuroloba</tp:taxon-name-part></tp:taxon-name></italic> D.K.Tian &amp; Q.Tian</td><td rowspan="1" colspan="1">Fangchenggang, Guangxi, China</td><td rowspan="1" colspan="1" style="color: #004b25">
                  <ext-link xmlns:xlink="http://www.w3.org/1999/xlink" ext-link-type="gen" xlink:href="MZ145351" xlink:type="simple">MZ145351</ext-link>
                </td><td rowspan="1" colspan="1">
                  <italic><tp:taxon-name><tp:taxon-name-part taxon-name-part-type="genus" reg="Platycentrum">Platycentrum</tp:taxon-name-part></tp:taxon-name></italic>
                </td><td rowspan="1" colspan="1">Li, C. Yang, L.H. TDK2269 (<named-content xmlns:xlink="http://www.w3.org/1999/xlink" content-type="dwc:institutional_code" xlink:type="simple">CSH</named-content>)</td></tr><tr><td rowspan="1" colspan="1"><italic><tp:taxon-name><tp:taxon-name-part taxon-name-part-type="genus" reg="Begonia">B.</tp:taxon-name-part><tp:taxon-name-part taxon-name-part-type="species" reg="setifolia">setifolia</tp:taxon-name-part></tp:taxon-name></italic> Irmsch.</td><td rowspan="1" colspan="1">Lvchun, Yunnan, China</td><td rowspan="1" colspan="1" style="color: #004b25">
                  <ext-link xmlns:xlink="http://www.w3.org/1999/xlink" ext-link-type="gen" xlink:href="KP710827" xlink:type="simple">KP710827</ext-link>
                </td><td rowspan="1" colspan="1">
                  <italic><tp:taxon-name><tp:taxon-name-part taxon-name-part-type="genus" reg="Diploclinium">Diploclinium</tp:taxon-name-part></tp:taxon-name></italic>
                </td><td rowspan="1" colspan="1">Tian, D.K., Li, C. TDK1280 (<named-content xmlns:xlink="http://www.w3.org/1999/xlink" content-type="dwc:institutional_code" xlink:type="simple">CSH</named-content>)</td></tr><tr><td rowspan="1" colspan="1"><italic><tp:taxon-name><tp:taxon-name-part taxon-name-part-type="genus" reg="Begonia">B.</tp:taxon-name-part><tp:taxon-name-part taxon-name-part-type="species" reg="silletensis">silletensis</tp:taxon-name-part></tp:taxon-name></italic> (A.DC.) C.Clarke</td><td rowspan="1" colspan="1">Lincang, Yunnan, China</td><td rowspan="1" colspan="1" style="color: #004b25">
                  <ext-link xmlns:xlink="http://www.w3.org/1999/xlink" ext-link-type="gen" xlink:href="AF048988" xlink:type="simple">AF048988</ext-link>
                </td><td rowspan="1" colspan="1">
                  <italic><tp:taxon-name><tp:taxon-name-part taxon-name-part-type="genus" reg="Platycentrum">Platycentrum</tp:taxon-name-part></tp:taxon-name></italic>
                </td><td rowspan="1" colspan="1">X.J.Y.01012 (KUN)</td></tr><tr><td rowspan="1" colspan="1"><italic><tp:taxon-name><tp:taxon-name-part taxon-name-part-type="genus" reg="Begonia">B.</tp:taxon-name-part><tp:taxon-name-part taxon-name-part-type="species" reg="wenshanensis">wenshanensis</tp:taxon-name-part></tp:taxon-name></italic> C.M.Hu ex C.Y.Wu &amp; T.C.Ku</td><td rowspan="1" colspan="1">Kunming Botanic Garden, China</td><td rowspan="1" colspan="1" style="color: #004b25">
                  <ext-link xmlns:xlink="http://www.w3.org/1999/xlink" ext-link-type="gen" xlink:href="AF048974" xlink:type="simple">AF048974</ext-link>
                </td><td rowspan="1" colspan="1">
                  <italic><tp:taxon-name><tp:taxon-name-part taxon-name-part-type="genus" reg="Diploclinium">Diploclinium</tp:taxon-name-part></tp:taxon-name></italic>
                </td><td rowspan="1" colspan="1">X.J.Y.01010 (KUN)</td></tr><tr><td rowspan="1" colspan="1"><italic><tp:taxon-name><tp:taxon-name-part taxon-name-part-type="genus" reg="Begonia">B.</tp:taxon-name-part><tp:taxon-name-part taxon-name-part-type="species" reg="wilsonii">wilsonii</tp:taxon-name-part></tp:taxon-name></italic> Gagnep.</td><td rowspan="1" colspan="1">Nanchuan, Chongqing, China</td><td rowspan="1" colspan="1" style="color: #004b25">
                  <ext-link xmlns:xlink="http://www.w3.org/1999/xlink" ext-link-type="gen" xlink:href="KP710819" xlink:type="simple">KP710819</ext-link>
                </td><td rowspan="1" colspan="1">
                  <italic><tp:taxon-name><tp:taxon-name-part taxon-name-part-type="genus" reg="Diploclinium">Diploclinium</tp:taxon-name-part></tp:taxon-name></italic>
                </td><td rowspan="1" colspan="1">Tian, D.K., Tian, L.Z. TDK2111 (<named-content xmlns:xlink="http://www.w3.org/1999/xlink" content-type="dwc:institutional_code" xlink:type="simple">CSH</named-content>)</td></tr></tbody></table></table-wrap></tp:treatment-sec><ref-list><ref id="B7"><mixed-citation xmlns:xlink="http://www.w3.org/1999/xlink" xlink:type="simple"><person-group><name name-style="western"><surname>Moonlight</surname><given-names>PW</given-names></name><name name-style="western"><surname>Ardi</surname><given-names>WH</given-names></name><name name-style="western"><surname>Padilla</surname><given-names>LA</given-names></name><name name-style="western"><surname>Chung</surname><given-names>KF</given-names></name><name name-style="western"><surname>Fuller</surname><given-names>D</given-names></name><name name-style="western"><surname>Girmansyah</surname><given-names>D</given-names></name><name name-style="western"><surname>Hollands</surname><given-names>R</given-names></name><name name-style="western"><surname>Jara-Muñoz</surname><given-names>A</given-names></name><name name-style="western"><surname>Kiew</surname><given-names>R</given-names></name><name name-style="western"><surname>Leong</surname><given-names>W-C</given-names></name><name name-style="western"><surname>Liu</surname><given-names>Y</given-names></name><name name-style="western"><surname>Mahardika</surname><given-names>A</given-names></name><name name-style="western"><surname>Marasinghe</surname><given-names>LDK</given-names></name><name name-style="western"><surname>O’Connor</surname><given-names>M</given-names></name><name name-style="western"><surname>Peng</surname><given-names>C-I</given-names></name><name name-style="western"><surname>Pérez</surname><given-names>ÁJ</given-names></name><name name-style="western"><surname>Phutthai</surname><given-names>T</given-names></name><name name-style="western"><surname>Pullan</surname><given-names>M</given-names></name><name name-style="western"><surname>Rajbhandary</surname><given-names>S</given-names></name><name name-style="western"><surname>Reynel</surname><given-names>C</given-names></name><name name-style="western"><surname>Rubite</surname><given-names>RR</given-names></name><name name-style="western"><surname>Sang</surname><given-names>J</given-names></name><name name-style="western"><surname>Scherberich</surname><given-names>D</given-names></name><name name-style="western"><surname>Shui</surname><given-names>Y-M</given-names></name><name name-style="western"><surname>Tebbitt</surname><given-names>MC</given-names></name><name name-style="western"><surname>Thomas</surname><given-names>DC</given-names></name><name name-style="western"><surname>Wilson</surname><given-names>HP</given-names></name><name name-style="western"><surname>Zaini</surname><given-names>NH</given-names></name><name name-style="western"><surname>Hughes</surname><given-names>M</given-names></name></person-group> (<year>2018</year>) <article-title>Dividing and conquering the fastest-growing genus: Towards a natural sectional classification of the mega-diverse genus <italic><tp:taxon-name><tp:taxon-name-part taxon-name-part-type="genus">Begonia</tp:taxon-name-part></tp:taxon-name></italic> (<tp:taxon-name><tp:taxon-name-part taxon-name-part-type="family">Begoniaceae</tp:taxon-name-part></tp:taxon-name>).</article-title><source>Taxon</source><volume>67</volume>(<issue>2</issue>): <fpage>267</fpage>–<lpage>323</lpage>. <ext-link xlink:type="simple" ext-link-type="doi" xlink:href="10.12705/672.3">https://doi.org/10.12705/672.3</ext-link></mixed-citation></ref></ref-list></tp:taxon-treatment>
